# Supplementary material for: The phylogenetic position of a new species of Plakobranchus from West Papua, Indonesia (Mollusca, Opisthobranchia, Sacoglossa)
Source: Zookeys. 2016 May 30;(594):73–98. doi: 10.3897/zookeys.594.5954 (PMC4926700; doi:10.3897/zookeys.594.5954)
Supplement: XML Treatment for Plakobranchus [file zookeys.594.5954-treatment1.xml]

<!DOCTYPE tp:taxon-treatment
  PUBLIC "-//TaxonX//DTD Taxonomic Treatment Publishing DTD v0 20100105//EN" "tax-treatment-NSO.dtd">
<tp:taxon-treatment xmlns:tp="http://www.plazi.org/taxpub"><tp:treatment-meta><kwd-group><label>Taxon classification</label><kwd><named-content content-type="kingdom">Animalia</named-content></kwd><kwd><named-content content-type="order">Sacoglossa</named-content></kwd><kwd><named-content content-type="family">Plakobranchidae</named-content></kwd></kwd-group><mixed-citation publication-type="journal"><person-group><name><surname>Meyers-Muñoz</surname><given-names>María Angélica</given-names></name><name><surname>van der Velde</surname><given-names>Gerard</given-names></name><name><surname>van der Meij</surname><given-names>Sancia E.T.</given-names></name><name><surname>Stoffels</surname><given-names>Bart E.M.W.</given-names></name><name><surname>van Alen</surname><given-names>Theo</given-names></name><name><surname>Tuti</surname><given-names>Yosephine</given-names></name><name><surname>Hoeksema</surname><given-names>Bert W.</given-names></name></person-group><article-title>The phylogenetic position of a new species of <italic><tp:taxon-name><tp:taxon-name-part taxon-name-part-type="genus">Plakobranchus</tp:taxon-name-part></tp:taxon-name></italic> from West Papua, Indonesia (<tp:taxon-name><tp:taxon-name-part taxon-name-part-type="phylum">Mollusca</tp:taxon-name-part></tp:taxon-name>, <tp:taxon-name><tp:taxon-name-part taxon-name-part-type="subclass">Opisthobranchia</tp:taxon-name-part></tp:taxon-name>, <tp:taxon-name><tp:taxon-name-part taxon-name-part-type="order">Sacoglossa</tp:taxon-name-part></tp:taxon-name>)</article-title><source>Zookeys</source><day>30</day><month>5</month><year>2016</year><volume>2016</volume><issue>594</issue><fpage>73</fpage><lpage>98</lpage><pub-id pub-id-type="doi">10.3897/zookeys.594.5954</pub-id></mixed-citation></tp:treatment-meta><tp:nomenclature><label>Genus</label><tp:taxon-name>
              <tp:taxon-name-part taxon-name-part-type="genus">Plakobranchus</tp:taxon-name-part>
            </tp:taxon-name><tp:taxon-authority>van Hasselt, 1824</tp:taxon-authority></tp:nomenclature><tp:treatment-sec sec-type="diagnosis"><title>Genus diagnosis</title><p>(emended after <xref ref-type="bibr" rid="B38">Jensen 1992</xref>). Genus characterized by a truncate and flattened body shape, flat head, and enrolled rhinophores. Small admedian eyes. Parapodia folded up on the dorsal body surface, parapodial lamellae containing branches of the digestive gland, dorsal vessels absent. Anterodorsal anus. Long curved penial stylet.</p></tp:treatment-sec><ref-list><ref id="B38"><mixed-citation xmlns:xlink="http://www.w3.org/1999/xlink" xlink:type="simple">
          <person-group><name name-style="western"><surname>Jensen</surname><given-names>K</given-names></name></person-group> (<year>1992</year>) <article-title>Anatomy of some Indo-Pacific <tp:taxon-name><tp:taxon-name-part taxon-name-part-type="family">Elysiidae</tp:taxon-name-part></tp:taxon-name> (<tp:taxon-name><tp:taxon-name-part taxon-name-part-type="subclass">Opisthobranchia</tp:taxon-name-part></tp:taxon-name>: <tp:taxon-name><tp:taxon-name-part taxon-name-part-type="order">Sacoglossa</tp:taxon-name-part></tp:taxon-name> (= Ascoglossa)), with a discussion of the generic division and phylogeny.</article-title> <source>Journal of Molluscan Studies</source> <volume>58</volume>: <fpage>257</fpage>–<lpage>296</lpage>. doi: <ext-link xlink:type="simple" ext-link-type="doi" xlink:href="10.1093/mollus/58.3.257">10.1093/mollus/58.3.257</ext-link></mixed-citation></ref></ref-list></tp:taxon-treatment>
