# Supplementary material for: The phylogenetic position of a new species of Plakobranchus from West Papua, Indonesia (Mollusca, Opisthobranchia, Sacoglossa)
Source: Zookeys. 2016 May 30;(594):73–98. doi: 10.3897/zookeys.594.5954 (PMC4926700; doi:10.3897/zookeys.594.5954)
Supplement: XML Treatment for Plakobranchus papua [file zookeys.594.5954-treatment2.xml]

<!DOCTYPE tp:taxon-treatment
  PUBLIC "-//TaxonX//DTD Taxonomic Treatment Publishing DTD v0 20100105//EN" "tax-treatment-NSO.dtd">
<tp:taxon-treatment xmlns:tp="http://www.plazi.org/taxpub"><tp:treatment-meta><kwd-group><label>Taxon classification</label><kwd><named-content content-type="kingdom">Animalia</named-content></kwd><kwd><named-content content-type="order">Sacoglossa</named-content></kwd><kwd><named-content content-type="family">Plakobranchidae</named-content></kwd></kwd-group><mixed-citation publication-type="journal"><person-group><name><surname>Meyers-Muñoz</surname><given-names>María Angélica</given-names></name><name><surname>van der Velde</surname><given-names>Gerard</given-names></name><name><surname>van der Meij</surname><given-names>Sancia E.T.</given-names></name><name><surname>Stoffels</surname><given-names>Bart E.M.W.</given-names></name><name><surname>van Alen</surname><given-names>Theo</given-names></name><name><surname>Tuti</surname><given-names>Yosephine</given-names></name><name><surname>Hoeksema</surname><given-names>Bert W.</given-names></name></person-group><article-title>The phylogenetic position of a new species of <italic><tp:taxon-name><tp:taxon-name-part taxon-name-part-type="genus">Plakobranchus</tp:taxon-name-part></tp:taxon-name></italic> from West Papua, Indonesia (<tp:taxon-name><tp:taxon-name-part taxon-name-part-type="phylum">Mollusca</tp:taxon-name-part></tp:taxon-name>, <tp:taxon-name><tp:taxon-name-part taxon-name-part-type="subclass">Opisthobranchia</tp:taxon-name-part></tp:taxon-name>, <tp:taxon-name><tp:taxon-name-part taxon-name-part-type="order">Sacoglossa</tp:taxon-name-part></tp:taxon-name>)</article-title><source>Zookeys</source><day>30</day><month>5</month><year>2016</year><volume>2016</volume><issue>594</issue><fpage>73</fpage><lpage>98</lpage><pub-id pub-id-type="doi">10.3897/zookeys.594.5954</pub-id></mixed-citation></tp:treatment-meta><tp:nomenclature><tp:taxon-name>
              <tp:taxon-name-part taxon-name-part-type="genus">Plakobranchus</tp:taxon-name-part>
              <tp:taxon-name-part taxon-name-part-type="species">papua</tp:taxon-name-part>
              <object-id xmlns:xlink="http://www.w3.org/1999/xlink" content-type="zoobank" xlink:type="simple">http://zoobank.org/E6FB98EC-AD98-4675-9FC4-0E205A6E3A2F</object-id>
            </tp:taxon-name><tp:taxon-authority>Meyers-Muñoz &amp; van der Velde</tp:taxon-authority><tp:taxon-status xmlns:xlink="http://www.w3.org/1999/xlink" xlink:type="simple">sp. n.</tp:taxon-status><xref ref-type="fig" rid="F2">Figures 2</xref><xref ref-type="fig" rid="F3">, 3</xref><xref ref-type="fig" rid="F4">, 4</xref><xref ref-type="fig" rid="F5">, 5</xref><xref ref-type="fig" rid="F6">, 6</xref><xref ref-type="fig" rid="F7">, 7a</xref></tp:nomenclature><tp:treatment-sec sec-type="type material"><title>Type material.</title><p>Holotype <named-content xmlns:xlink="http://www.w3.org/1999/xlink" content-type="dwc:institutional_code" xlink:type="simple">RMNH</named-content> MOL.336417, length 35 mm (COI, anatomy. Genbank Accession number: <ext-link xmlns:xlink="http://www.w3.org/1999/xlink" ext-link-type="gen" xlink:href="KU934191" xlink:type="simple">KU934191</ext-link>). Paratype <named-content xmlns:xlink="http://www.w3.org/1999/xlink" content-type="dwc:institutional_code" xlink:type="simple">RMNH</named-content> MOL.336418, length 30 mm (COI, anatomy, radula. Genbank Accession number: <ext-link xmlns:xlink="http://www.w3.org/1999/xlink" ext-link-type="gen" xlink:href="KU934192" xlink:type="simple">KU934192</ext-link>). Paratype <named-content xmlns:xlink="http://www.w3.org/1999/xlink" content-type="dwc:institutional_code" xlink:type="simple">RMNH</named-content> MOL.336419, length 34 mm (COI, anatomy. Genbank Accession number: <ext-link xmlns:xlink="http://www.w3.org/1999/xlink" ext-link-type="gen" xlink:href="KU934193" xlink:type="simple">KU934193</ext-link>).</p><fig id="F3" position="float" orientation="portrait"><label>Figure 3.</label><caption><p>
          <tp:taxon-name><tp:taxon-name-part taxon-name-part-type="genus">Plakobranchus</tp:taxon-name-part> <tp:taxon-name-part taxon-name-part-type="species">papua</tp:taxon-name-part></tp:taxon-name>. Images taken from live animals (external morphology). <bold>a</bold> Dorsal view, parapodia folded up on the dorsal body surface; arrow shows short yellow rod-like spots along the parapodial border <bold>b</bold> Dorsal view with detail of the rolled rhinophore indicated by an arrow <bold>c</bold> Detail of head, rhinophores, and pedal tentacles <bold>d</bold> Open parapodia with lamellae containing branches of the digestive gland and showing renopericardial area <bold>e</bold> Ventral view of bilobed oral prominence, narrow foot, and truncated black tail. Scale bars: <bold>a</bold>, <bold>d</bold>, <bold>e</bold> = 10 mm; <bold>b</bold>, <bold>c</bold> = 5 mm</p></caption><graphic xmlns:xlink="http://www.w3.org/1999/xlink" xlink:href="zookeys-594-073-g003.jpg" position="float" orientation="portrait" xlink:type="simple" id="oo_90405.jpg"/></fig><fig id="F4" position="float" orientation="portrait"><label>Figure 4.</label><caption><p>
          <tp:taxon-name><tp:taxon-name-part taxon-name-part-type="genus">Plakobranchus</tp:taxon-name-part> <tp:taxon-name-part taxon-name-part-type="species">papua</tp:taxon-name-part></tp:taxon-name>. Masticatory apparatus. <bold>a</bold> Pharynx; white arrow points to the <abbrev xmlns:xlink="http://www.w3.org/1999/xlink" xlink:type="simple"><def><p>buccal ganglion </p></def>(bg)</abbrev> <bold>b</bold> Radula with ascus-sac (arrowed). <bold>c</bold> Detail of the ascus-sac which contain used teeth (arrowed) <bold>d</bold> Tooth, scanning electronic photograph <bold>e</bold> Tooth, light microscopy photograph <bold>f</bold> Detail of the denticles (SEM) <bold>g</bold> Row of teeth (LM). Scale bars: <bold>a, c</bold> = 50 μm; <bold>b</bold> = 25 μm; <bold>d–e</bold> = 10 μm; <bold>f</bold> = 5 μm; <bold>g</bold> = 15 μm.</p></caption><graphic xmlns:xlink="http://www.w3.org/1999/xlink" xlink:href="zookeys-594-073-g004.jpg" position="float" orientation="portrait" xlink:type="simple" id="oo_90406.jpg"/></fig><fig id="F5" position="float" orientation="portrait"><label>Figure 5.</label><caption><p>
          <tp:taxon-name><tp:taxon-name-part taxon-name-part-type="genus">Plakobranchus</tp:taxon-name-part> <tp:taxon-name-part taxon-name-part-type="species">papua</tp:taxon-name-part></tp:taxon-name>. Schematic drawing of reproductive system (terminology after <xref ref-type="bibr" rid="B38">Jensen 1992</xref>). Scale bar: 250 μm. Abbreviations: <abbrev xmlns:xlink="http://www.w3.org/1999/xlink" xlink:type="simple">ag<def><p> = albumen gland</p></def></abbrev>, <abbrev xmlns:xlink="http://www.w3.org/1999/xlink" xlink:type="simple">f<def><p> = follicles</p></def></abbrev>, <abbrev xmlns:xlink="http://www.w3.org/1999/xlink" xlink:type="simple">gr<def><p> = genital receptacle</p></def></abbrev>, <abbrev xmlns:xlink="http://www.w3.org/1999/xlink" xlink:type="simple">gv<def><p> = gametolytic vesicle (‘bursa copulatrix’)</p></def></abbrev>, <abbrev xmlns:xlink="http://www.w3.org/1999/xlink" xlink:type="simple">m<def><p> = mucus gland</p></def></abbrev>, <abbrev xmlns:xlink="http://www.w3.org/1999/xlink" xlink:type="simple">p<def><p> = penial bulb</p></def></abbrev>, <abbrev xmlns:xlink="http://www.w3.org/1999/xlink" xlink:type="simple">pr<def><p> = prostate</p></def></abbrev>, <abbrev xmlns:xlink="http://www.w3.org/1999/xlink" xlink:type="simple">s<def><p> = penial stylet</p></def></abbrev>, <abbrev xmlns:xlink="http://www.w3.org/1999/xlink" xlink:type="simple">vd<def><p> = vas deferens</p></def></abbrev>.</p></caption><graphic xmlns:xlink="http://www.w3.org/1999/xlink" xlink:href="zookeys-594-073-g005.jpg" position="float" orientation="portrait" xlink:type="simple" id="oo_90407.jpg"/></fig><fig id="F6" position="float" orientation="portrait"><label>Figure 6.</label><caption><p>
          <tp:taxon-name><tp:taxon-name-part taxon-name-part-type="genus">Plakobranchus</tp:taxon-name-part> <tp:taxon-name-part taxon-name-part-type="species">papua</tp:taxon-name-part></tp:taxon-name>. <bold>a</bold> Muscular penial bulb and stylet <bold>b</bold> Detail of the opening of the stylet. Scale bars: 100 μm.</p></caption><graphic xmlns:xlink="http://www.w3.org/1999/xlink" xlink:href="zookeys-594-073-g006.jpg" position="float" orientation="portrait" xlink:type="simple" id="oo_90408.jpg"/></fig><fig id="F7" position="float" orientation="portrait"><label>Figure 7.</label><caption><p>
          <bold>a</bold> Dorsal view of a preserved <tp:taxon-name><tp:taxon-name-part taxon-name-part-type="genus">Plakobranchus</tp:taxon-name-part> <tp:taxon-name-part taxon-name-part-type="species">papua</tp:taxon-name-part></tp:taxon-name> showing white dots surrounded by a yellow outline. <bold>b</bold> Preserved <tp:taxon-name><tp:taxon-name-part taxon-name-part-type="genus">Plakobranchus</tp:taxon-name-part> <tp:taxon-name-part taxon-name-part-type="species">ocellatus</tp:taxon-name-part></tp:taxon-name>, ocellated spots with dark pigment surrounded by a white ring, some with a black ring (arrowed). <bold>c</bold> <tp:taxon-name><tp:taxon-name-part taxon-name-part-type="genus">Plakobranchus</tp:taxon-name-part> <tp:taxon-name-part taxon-name-part-type="species">ocellatus</tp:taxon-name-part></tp:taxon-name>, dorsal view of a live animal (Cebu, Philippines, 1999, photo BWH). <tp:taxon-name><tp:taxon-name-part taxon-name-part-type="genus">Plakobranchus</tp:taxon-name-part> <tp:taxon-name-part taxon-name-part-type="species">ocellatus</tp:taxon-name-part></tp:taxon-name>, (<bold>d</bold>) dorsal view and (<bold>e</bold>) ventral view of preserved animal. Scale bars: <bold>a</bold>, <bold>b</bold> = 5 mm, <bold>c–e</bold> = 10 mm.</p></caption><graphic xmlns:xlink="http://www.w3.org/1999/xlink" xlink:href="zookeys-594-073-g007.jpg" position="float" orientation="portrait" xlink:type="simple" id="oo_90409.jpg"/></fig></tp:treatment-sec><tp:treatment-sec sec-type="material"><title>Additional material.</title><p>
              <named-content xmlns:xlink="http://www.w3.org/1999/xlink" content-type="dwc:institutional_code" xlink:type="simple">RMNH</named-content> MOL.336420, length 28 mm (anatomy, radula). <named-content xmlns:xlink="http://www.w3.org/1999/xlink" content-type="dwc:institutional_code" xlink:type="simple">RMNH</named-content> MOL.336421, length 25 mm (anatomy, radula, penial bulb). <named-content xmlns:xlink="http://www.w3.org/1999/xlink" content-type="dwc:institutional_code" xlink:type="simple">RMNH</named-content> MOL.5010422–5010434, slides of a single specimen, length 30 mm, northeast of Pulau Mansuar (<named-content xmlns:xlink="http://www.w3.org/1999/xlink" content-type="dwc:verbatimCoordinates" xlink:type="simple"><named-content content-type="geo-json" specific-use="{&#34;type&#34;:&#34;Point&#34;,&#34;coordinates&#34;:[130.642083,-0.56805]}" xlink:type="simple">S00°34.083', E130°38.525</named-content></named-content>), Expedition Sta. RAJ.38, 30 November 2007 (histology). <named-content xmlns:xlink="http://www.w3.org/1999/xlink" content-type="dwc:institutional_code" xlink:type="simple">RMNH</named-content> MOL.336423 (n = 7), length 15–26 mm, east side of Pulau Kri, Sorido Resort lagoon, near Jetty (<named-content xmlns:xlink="http://www.w3.org/1999/xlink" content-type="dwc:verbatimCoordinates" xlink:type="simple"><named-content content-type="geo-json" specific-use="{&#34;type&#34;:&#34;Point&#34;,&#34;coordinates&#34;:[130.687083,-0.555783]}" xlink:type="simple">S00°33.347', E130°41.225</named-content></named-content>), Expedition Sta. RAJ.02, 4 December 2007 (anatomy, penial bulb). <named-content xmlns:xlink="http://www.w3.org/1999/xlink" content-type="dwc:institutional_code" xlink:type="simple">RMNH</named-content> MOL.336424, length 41 mm, south side of Pulau Kri (<named-content xmlns:xlink="http://www.w3.org/1999/xlink" content-type="dwc:verbatimCoordinates" xlink:type="simple"><named-content content-type="geo-json" specific-use="{&#34;type&#34;:&#34;Point&#34;,&#34;coordinates&#34;:[130.687633,-0.558933]}" xlink:type="simple">S00°33.536', E130°41.258'</named-content></named-content>), Expedition Sta. RAJ.03, 4 December 2007 (anatomy, penial bulb). <named-content xmlns:xlink="http://www.w3.org/1999/xlink" content-type="dwc:institutional_code" xlink:type="simple">RMNH</named-content> MOL.336425 (n = 6), length 15–26 mm, west side of Pulau Yeben Kecil (<named-content xmlns:xlink="http://www.w3.org/1999/xlink" content-type="dwc:verbatimCoordinates" xlink:type="simple"><named-content content-type="geo-json" specific-use="{&#34;type&#34;:&#34;Point&#34;,&#34;coordinates&#34;:[130.50135,-0.489067]}" xlink:type="simple">S00°29.344', E130°30.081'</named-content></named-content>), Expedition Sta. RAJ.48, 6 December 2007 (anatomy, radula).</p></tp:treatment-sec><tp:treatment-sec sec-type="type locality"><title>Type locality.</title><p>Mangrove Creek, south Gam Island (<named-content xmlns:xlink="http://www.w3.org/1999/xlink" content-type="dwc:verbatimCoordinates" xlink:type="simple"><named-content content-type="geo-json" specific-use="{&#34;type&#34;:&#34;Point&#34;,&#34;coordinates&#34;:[130.649767,-0.506717]}" xlink:type="simple">0°30'403"S, 130°38'986"E</named-content></named-content>), West Papua, Indonesia, 25 November 2007.</p></tp:treatment-sec><tp:treatment-sec sec-type="habitat"><title>Habitat.</title><p>The specimens were collected in sea grass beds and on coral reef sand between 1 and 10 m depth.</p></tp:treatment-sec><tp:treatment-sec sec-type="etymology"><title>Etymology.</title><p>The specific name <italic>papua</italic> of this species is based on the name of the Indonesian part of New Guinea (provinces Papua and West Papua) where the type material was collected.</p></tp:treatment-sec><tp:treatment-sec sec-type="description"><title>Description.</title><p>
              <italic>External morphology</italic> (Figure <xref ref-type="fig" rid="F3">3</xref>). Body elongated, dorsoventrally flattened with wide parapodial flaps folding along the dorsal midline (Figure <xref ref-type="fig" rid="F3">3a</xref>). Rhinophores extended from lateral edges of the head long, smooth, rolled (Figure <xref ref-type="fig" rid="F3">3b</xref>). <!--PageBreak--><!--PageBreak-->An eye pair belonging to the central nervous system (CNS) is visible on the head. Eyes situated very close to each other, in front of a prominent, elongated white spot (Figure <xref ref-type="fig" rid="F3">3c</xref>). The voluminous renopericardial prominence is short, whitish (Figure <xref ref-type="fig" rid="F3">3d</xref>), and covered by the parapodial flaps. The folded parapodia show a smooth surface from a dorsal view. The parapodia margin at the mid-line shows short yellow rod-like spots along the complete parapodial border (Figure <xref ref-type="fig" rid="F3">3a</xref>) such as those visible in ‘<italic><tp:taxon-name><tp:taxon-name-part taxon-name-part-type="genus">Plakobranchus</tp:taxon-name-part> <tp:taxon-name-part taxon-name-part-type="species">ocellatus</tp:taxon-name-part></tp:taxon-name></italic>’ (<xref ref-type="bibr" rid="B87">Wägele et al. 2011</xref>: fig. 1a). When the parapodia are open, the edges appear as soft yellow pectinate margins (Figure <xref ref-type="fig" rid="F3">3d</xref>). Internally, the parapodia have thick parallel longitudinal lamellae. Only the mid-central lamellae connect directly to the renopericardial prominence and run parallel to each other towards the posterior side of the body. The most external anterior lamellae are shorter, connected through anastomosing lamellae with the most internal lamellae and through them connected with the renopericardial prominence (Figure <xref ref-type="fig" rid="F3">3d</xref>). These fine dorsal anastomosing lamellae can only be recognized in live and in freshly collected, non-preserved specimens. In preserved contracted specimens it is not possible to distinguish these dorsal anastomosing lamellae. The lamellae possess visible internal granulations corresponding to the digestive gland ramifications, which contain chloroplasts. The genital opening is situated on the right anterior side of the body, just in front of the anterior part of the parapodia, and immediately behind the rhinophore. The anal opening is located on the right anterior side of the pericardium. Ventrally a bilobed oral prominence (Figure <xref ref-type="fig" rid="F3">3e</xref>) with a very fine, undulating black line boarding the upper lip is present. Pedal tentacles are short (Figure <xref ref-type="fig" rid="F3">3c</xref>). The narrow foot has a smooth surface and truncated tail (Figure <xref ref-type="fig" rid="F3">3e</xref>).</p><p>
              <italic>Colouration</italic> (Figure <xref ref-type="fig" rid="F3">3</xref>). Intense ochre body with white spots scattered all over the dorsum, head, and flanks: closest to the head region, on the anterior side corresponding to 1/4 of the body length, the spots are largest, on 2/4 and 4/4 of the body length the dots are smaller, and on the 3/4 of the body length they are larger, but not as large as on the anterior part of the body. Spots are pale white with a thin yellow outline (Figure <xref ref-type="fig" rid="F7">7a</xref>). Rhinophores black, the outer tips purplish. Internal parapodial flaps ridges bright green to olive green in colour, owing to chloroplasts in the digestive gland. The pericardium region is hyaline white. The pedal tentacles are translucent white. The foot sole is white with a black tail.</p><p>
              <italic>Digestive system</italic> (Figure <xref ref-type="fig" rid="F4">4</xref>). The masticatory apparatus was studied in four preserved specimens (<named-content xmlns:xlink="http://www.w3.org/1999/xlink" content-type="dwc:institutional_code" xlink:type="simple">RMNH</named-content>.MOL.336418, 336420, 336421, 336425). The pharynx is connected to the stomach through a short muscular lightly bent oesophagus. The stomach is approximately 25% smaller than the pharynx. A pair of salivary glands inserted and extended along the oesophagus, reaching the first third of the stomach. The pharynx has prominent dorsal septate muscles. It consists of a large cuticular pharyngeal cavity, the radular sac, and one large ascus, which are also embedded in cuticular material. Uniserial radula, small, approximately 0.50 to 0.75 mm in length with 15 teeth, eight in the ascending series and seven in the descending series (Figure <xref ref-type="fig" rid="F4">4b</xref>), and an ascus-sac which varies in size (Figures <xref ref-type="fig" rid="F4">4b, c</xref>). Teeth are sharp with triangular cusps and 10–14 denticles at each margin side, the teeth measuring 70–75 μm (Figure <xref ref-type="fig" rid="F4">4d–g</xref>).</p><!--PageBreak--><!--PageBreak--><p>
              <italic>Reproductive system</italic> (Figures <xref ref-type="fig" rid="F5">5</xref>–<xref ref-type="fig" rid="F6">6</xref>). Occupies almost the central anterior part of the body, at nearly 1/4 of the body length. The distal part of the reproductive system is situated below the heart and directly behind the central nervous system. The penial bulb, which is only approximately 0.5 mm long (Figure <xref ref-type="fig" rid="F5">5</xref>: p), is situated below the rhinophores at the same level as the eyes. It possesses a sharp cuticular stylet, which is hollow, with an oblique orifice at the tip (Figure <xref ref-type="fig" rid="F6">6</xref>). The vas deferens (Figure <xref ref-type="fig" rid="F5">5</xref>: <abbrev xmlns:xlink="http://www.w3.org/1999/xlink" xlink:title="vas deferens" xlink:type="simple">vd</abbrev>) bends over the mucus gland (Figure <xref ref-type="fig" rid="F5">5</xref>: m), and is orientated towards the proximal area. The distal part of the vas deferens, which is in direct connection with the penial bulb, is muscular and arched. Its proximal part is thin and coiled and is connected to two spherical genital vesicles (Figure <xref ref-type="fig" rid="F5">5</xref>: <abbrev xmlns:xlink="http://www.w3.org/1999/xlink" xlink:title="gametolytic vesicle ‘bursa copulatrix’" xlink:type="simple">gv</abbrev>). After this intersection the vas deferens continues in a proximal <!--PageBreak-->direction, where it appears as a short bulky extension, continuing in a thin duct attached to numerous ramifications, the follicles. Underneath this vesicle one large piriform white genital receptacle is present (Figure <xref ref-type="fig" rid="F5">5</xref>: <abbrev xmlns:xlink="http://www.w3.org/1999/xlink" xlink:title="genital receptacle" xlink:type="simple">gr</abbrev>), connected directly to the mucus gland. The mucus gland is large and divided in two lobes. The distal lobe is smaller, a little narrow and coiled. The prostate (Figure <xref ref-type="fig" rid="F5">5</xref>: <abbrev xmlns:xlink="http://www.w3.org/1999/xlink" xlink:title="prostate" xlink:type="simple">pr</abbrev>) and albumen glands (Figure <xref ref-type="fig" rid="F5">5</xref>: <abbrev xmlns:xlink="http://www.w3.org/1999/xlink" xlink:title="albumen gland" xlink:type="simple">ag</abbrev>) are extensively branched. The terminology used here is similar to the one in the schematic drawing of the reproductive system of <italic><tp:taxon-name><tp:taxon-name-part taxon-name-part-type="genus">Plakobranchus</tp:taxon-name-part> <tp:taxon-name-part taxon-name-part-type="species">ocellatus</tp:taxon-name-part></tp:taxon-name></italic> by <xref ref-type="bibr" rid="B38">Jensen (1992</xref>: fig. 22B).</p><p>
              <italic>Central nervous system</italic>. The central nervous system is located at the anterior part of the oesophagus and forms a circumoesophageal ring, consisting of a very small pair of buccal ganglia, a large pair of fused cerebro-pleural ganglia, and a pair of pedal ganglia. The CNS consists for the main part of the cerebral and pleural ganglia. The eyes of the CNS are situated very close to each other.</p><p>
              <italic>DNA analyses</italic> (Figure <xref ref-type="fig" rid="F8">8</xref>). The molecular phylogeny reconstruction of the genus <italic><tp:taxon-name><tp:taxon-name-part taxon-name-part-type="genus">Plakobranchus</tp:taxon-name-part></tp:taxon-name></italic> contains all the currently available sequences on GenBank. The analyses in MrBayes (Bayesian inference) and Phyml (maximum likelihood) resulted in trees in which the specimens were assigned to the same clades. In Phyml the tree formed a polytomy, whereas the analyses in MrBayes showed a topology with highly resolved clades. Ten different clades can be distinguished, of which three are represented by single specimens. The largest clade contains 49 sequences. Our new species groups with <italic><tp:taxon-name><tp:taxon-name-part taxon-name-part-type="genus">Plakobranchus</tp:taxon-name-part></tp:taxon-name></italic> sp. 1 of <xref ref-type="bibr" rid="B49">Krug et al. (2013)</xref> from Sulawesi, Indonesia and Panglao, Philippines. Over 580 base pairs there is a difference of 1.2% (7 bp) between our specimens and the specimens of <italic><tp:taxon-name><tp:taxon-name-part taxon-name-part-type="genus">Plakobranchus</tp:taxon-name-part></tp:taxon-name></italic> sp. 1 from <xref ref-type="bibr" rid="B49">Krug et al. (2013)</xref>.</p><fig id="F8" position="float" orientation="portrait"><label>Figure 8.</label><caption><p>Phylogram of the <italic><tp:taxon-name><tp:taxon-name-part taxon-name-part-type="genus">Plakobranchus</tp:taxon-name-part> <tp:taxon-name-part taxon-name-part-type="species">ocellatus</tp:taxon-name-part></tp:taxon-name></italic> species complex, topology derived from MrBayes analysis. Support values represent Bayesian posterior probabilities / ML. Numbers refer to GenBank codes. Red stars represent nodes with Bayesian probability values &gt; 90 and high ML values.</p></caption><graphic xmlns:xlink="http://www.w3.org/1999/xlink" xlink:href="zookeys-594-073-g008.jpg" position="float" orientation="portrait" xlink:type="simple" id="oo_90410.jpg"/></fig><p>The ABGD analysis resulted in prior maximal intraspecific divergence of ca. 0.07. Values higher than the maximal intraspecific divergence resulted in 10 Molecular Operational Taxonomic Units (MOTUs) in both the recursive and initial partition. Each <!--PageBreak--><!--PageBreak--><!--PageBreak-->of these MOTU’s corresponds to a clade in the phylogeny reconstruction (Figure <xref ref-type="fig" rid="F8">8</xref>). The three singletons (<ext-link xmlns:xlink="http://www.w3.org/1999/xlink" ext-link-type="gen" xlink:href="GQ996679" xlink:type="simple">GQ996679</ext-link>, <ext-link xmlns:xlink="http://www.w3.org/1999/xlink" ext-link-type="gen" xlink:href="KC573731" xlink:type="simple">KC573731</ext-link>, <ext-link xmlns:xlink="http://www.w3.org/1999/xlink" ext-link-type="gen" xlink:href="KC573734" xlink:type="simple">KC573734</ext-link>) from the ABGD analysis were also retrieved as singletons in the molecular phylogeny.</p></tp:treatment-sec><tp:treatment-sec><!--Section generated to contain objects referenced in tp:taxon-treatment.--><fig id="F2" position="float" orientation="portrait"><label>Figure 2.</label><caption><p>Map of West Papua and Papua, Indonesia, showing the area and locality where <italic><tp:taxon-name><tp:taxon-name-part taxon-name-part-type="genus">Plakobranchus</tp:taxon-name-part> <tp:taxon-name-part taxon-name-part-type="species">papua</tp:taxon-name-part></tp:taxon-name></italic> specimens were collected: south Gam Island, Mangrove Creek.</p></caption><graphic xmlns:xlink="http://www.w3.org/1999/xlink" xlink:href="zookeys-594-073-g002.jpg" position="float" orientation="portrait" xlink:type="simple" id="oo_90404.jpg"/></fig></tp:treatment-sec><ref-list><ref id="B38"><mixed-citation xmlns:xlink="http://www.w3.org/1999/xlink" xlink:type="simple">
          <person-group><name name-style="western"><surname>Jensen</surname><given-names>K</given-names></name></person-group> (<year>1992</year>) <article-title>Anatomy of some Indo-Pacific <tp:taxon-name><tp:taxon-name-part taxon-name-part-type="family">Elysiidae</tp:taxon-name-part></tp:taxon-name> (<tp:taxon-name><tp:taxon-name-part taxon-name-part-type="subclass">Opisthobranchia</tp:taxon-name-part></tp:taxon-name>: <tp:taxon-name><tp:taxon-name-part taxon-name-part-type="order">Sacoglossa</tp:taxon-name-part></tp:taxon-name> (= Ascoglossa)), with a discussion of the generic division and phylogeny.</article-title> <source>Journal of Molluscan Studies</source> <volume>58</volume>: <fpage>257</fpage>–<lpage>296</lpage>. doi: <ext-link xlink:type="simple" ext-link-type="doi" xlink:href="10.1093/mollus/58.3.257">10.1093/mollus/58.3.257</ext-link></mixed-citation></ref><ref id="B87"><mixed-citation xmlns:xlink="http://www.w3.org/1999/xlink" xlink:type="simple">
          <person-group><name name-style="western"><surname>Wägele</surname><given-names>H</given-names></name><name name-style="western"><surname>Deusch</surname><given-names>O</given-names></name><name name-style="western"><surname>Händeler</surname><given-names>K</given-names></name><name name-style="western"><surname>Martin</surname><given-names>R</given-names></name><name name-style="western"><surname>Schmidt</surname><given-names>V</given-names></name><name name-style="western"><surname>Christa</surname><given-names>G</given-names></name><name name-style="western"><surname>Pinzer</surname><given-names>B</given-names></name><name name-style="western"><surname>Gould</surname><given-names>SB</given-names></name><name name-style="western"><surname>Dagan</surname><given-names>T</given-names></name><name name-style="western"><surname>Klussmann-Kolb</surname><given-names>A</given-names></name><name name-style="western"><surname>Martin</surname><given-names>W</given-names></name></person-group> (<year>2011</year>) <article-title>Transcriptomic evidence that longevity of acquired plastids in the photosynthetic slugs <italic><tp:taxon-name><tp:taxon-name-part taxon-name-part-type="genus">Elysia</tp:taxon-name-part> <tp:taxon-name-part taxon-name-part-type="species">timida</tp:taxon-name-part></tp:taxon-name></italic> and <italic><tp:taxon-name><tp:taxon-name-part taxon-name-part-type="genus">Plakobranchus</tp:taxon-name-part> <tp:taxon-name-part taxon-name-part-type="species">ocellatus</tp:taxon-name-part></tp:taxon-name></italic> does not entail lateral transfer of algal nuclear genes.</article-title> <source>Molecular Biology and Evolution</source> <volume>28</volume>: <fpage>699</fpage>–<lpage>706</lpage>. doi: <ext-link xlink:type="simple" ext-link-type="doi" xlink:href="10.1093/molbev/msq239">10.1093/molbev/msq239</ext-link></mixed-citation></ref><ref id="B49"><mixed-citation xmlns:xlink="http://www.w3.org/1999/xlink" xlink:type="simple">
          <person-group><name name-style="western"><surname>Krug</surname><given-names>P</given-names></name><name name-style="western"><surname>Vendetti</surname><given-names>J</given-names></name><name name-style="western"><surname>Rodriguez</surname><given-names>A</given-names></name><name name-style="western"><surname>Retana</surname><given-names>J</given-names></name><name name-style="western"><surname>Hirano</surname><given-names>Y</given-names></name><name name-style="western"><surname>Trowbridge</surname><given-names>C</given-names></name></person-group> (<year>2013</year>) <article-title>Integrative species delimitation in photosynthetic sea slugs reveals twenty candidate species in three nominal taxa studied for drug discovery, plastid symbiosis or biological control.</article-title> <source>Molecular Phylogenetics and Evolution</source> <volume>69</volume>: <fpage>1101</fpage>–<lpage>1119</lpage>. doi: <ext-link xlink:type="simple" ext-link-type="doi" xlink:href="10.1016/j.ympev.2013.07.009">10.1016/j.ympev.2013.07.009</ext-link></mixed-citation></ref></ref-list></tp:taxon-treatment>
